# Supplementary material for: Preliminary evaluation of a fractal-based collateral biomarker for thrombectomy candidate selection in acute ischemic stroke: a retrospective study
Source: PeerJ. 2026 Apr 13;14:e21045. doi: 10.7717/peerj.21045 (PMC13086027; doi:10.7717/peerj.21045)
Supplement: Supplemental Information 1 — De-identified clinical and imaging data from 54 patients with acute ischemic stroke who underwent endovascular treatment. Variables include the mean fractal dimension ratio (mFD), visual collateral scores from single-phase and multiphase CTA (vCS-sCTA and vCS-mCTA), age, sex, pre-treatment NIHSS scores, and 90-day modified Rankin Scale (mRS). These data were used for logistic regression and ROC curve analysis to evaluate the prognostic value of mFD compared to conventional visual scoring methods. [file peerj-14-21045-s001.xlsx]

## Sheet: --FD54_2025
Case	TICI	Good3MS	mFD>0.9307	mFD	vCS-sCTA	ASPECT	vCS-mCTA	preNIHSS	Age	Gender	HTN	DM	dyslipdemia	C_embolic	Chol	HbA1C	LDL	AdmissionCr	treatment	vCS_sCTA_cat	vCS_mCTA_cat	mFD_quartile
1	3	0	0	0.7433	2	6	2	21	70	0	0	0	0	0	142	5.4	115	0.8	tPA+IA	Moderate (2-3)	Moderate (2-3)	Q1 (Lowest)
2	3	1	1	0.9931	4	9	5	21	71	0	0	0	0	0	209	5.9	67	0.6	stent	Good (4-5)	Good (4-5)	Q4 (Highest)
3	2b	1	1	0.976	4	8	3	12	67	1	0	0	1	0	193	5.4	118	0.9	IA	Good (4-5)	Moderate (2-3)	Q4 (Highest)
4	2b	0	0	0.6132	3	10	2	27	48	0	0	0	0	0	171	5.6	90	0.5	IA	Moderate (2-3)	Moderate (2-3)	Q1 (Lowest)
5	2b	0	0	0.6729	1	8	1	16	82	1	1	0	0	1	146	5.3	85	1.5	IA	Poor (0-1)	Poor (0-1)	Q1 (Lowest)
6	3	1	0	0.5987	2	7	3	13	74	1	1	0	0	1	125	5.9	76	1.2	IA	Moderate (2-3)	Moderate (2-3)	Q1 (Lowest)
7	2b	0	0	0.9183	3	8	4	19	78	1	1	0	0	1	192	5.6	154	0.99	tPA+IA	Moderate (2-3)	Good (4-5)	Q2
8	2b	0	0	0.8142	4	10	3	17	50	1	0	0	0	0	107	6.2	135	0.8	tPA+IA+stent	Good (4-5)	Moderate (2-3)	Q1 (Lowest)
9	2b	0	1	0.984	3	9	2	30	78	1	1	1	1	1	139	6.8	80	1.46	IA	Moderate (2-3)	Moderate (2-3)	Q4 (Highest)
10	3	0	0	0.7344	3	8	2	13	67	0	1	1	1	1	217	5.8	140	0.82	IA	Moderate (2-3)	Moderate (2-3)	Q1 (Lowest)
11	2b	1	0	0.882	3	8	3	9	64	0	1	0	0	0	189	7.1	115	1.1	IA	Moderate (2-3)	Moderate (2-3)	Q2
12	2b	1	1	1.0419	4	10	4	2	84	0	1	1	0	0	164	7.8	84	1	IA	Good (4-5)	Good (4-5)	Q4 (Highest)
13	2b	1	1	0.9616	2	10	2	21	54	1	0	0	0	0	131	6.5	70	0.7	IA+stent	Moderate (2-3)	Moderate (2-3)	Q4 (Highest)
14	2b	0	0	0.9047	3	9	3	25	75	1	0	0	0	0	188	6.1	136	0.9	tPA+IA	Moderate (2-3)	Moderate (2-3)	Q2
15	3	0	0	0.8291	2	10	3	24	63	1	1	1	1	1	139	5.8	73	2.4	IA+stent	Moderate (2-3)	Moderate (2-3)	Q1 (Lowest)
16	2b	0	0	0.6761	2	8	1	25	65	1	1	1	0	1	228	7.3	168	1	IA	Moderate (2-3)	Poor (0-1)	Q1 (Lowest)
17	2b	1	1	0.9999	4	10	4	26	55	1	0	0	0	0	175	6.1	129	0.65	IA	Good (4-5)	Good (4-5)	Q4 (Highest)
18	2b	1	0	0.8174	2	10	2	20	74	1	0	0	0	1	126	6.2	80	1	tPA+IA	Moderate (2-3)	Moderate (2-3)	Q1 (Lowest)
19	2b	0	1	0.9433	3	10	4	17	72	0	1	0	1	0	252	6.3	168	1.1	tPA+IA	Moderate (2-3)	Good (4-5)	Q3
20	3	0	0	0.878	3	9	1	26	84	1	0	0	0	0	201	6.1	137	1.3	IA	Moderate (2-3)	Poor (0-1)	Q2
21	2b	0	1	0.9432	4	7	3	25	85	0	0	0	0	0	225	6.9	154	1.4	IA	Good (4-5)	Moderate (2-3)	Q3
22	3	0	1	0.9458	3	4	2	19	33	0	0	0	0	0	179	5.9	165	0.62	IA	Moderate (2-3)	Moderate (2-3)	Q3
23	3	0	0	0.8788	3	7	3	15	88	0	0	0	0	0	138	5.5	79	1.2	IA	Moderate (2-3)	Moderate (2-3)	Q2
24	2b	1	1	0.9373	4	9	3	18	57	1	0	0	0	0	162	5.7	99	1.1	IA	Good (4-5)	Moderate (2-3)	Q3
25	3	0	1	1.0441	4	9	3	6	76	0	0	0	0	0	140	6.2	71	0.9	tPA+IA+stent	Good (4-5)	Moderate (2-3)	Q4 (Highest)
26	2b	1	1	1.0079	4	7	4	18	51	1	0	0	0	0	191	5.5	148	0.81	IA	Good (4-5)	Good (4-5)	Q4 (Highest)
27	2b	1	0	0.9094	3	6	3	13	75	1	1	0	0	1	159	5.8	106	1	tPA+IA	Moderate (2-3)	Moderate (2-3)	Q2
28	2b	0	0	0.8824	4	7	3	12	60	1	1	1	1	1	143	10.4	93	0.7	IA	Good (4-5)	Moderate (2-3)	Q2
29	0-2a	1	0	0.9046	4	9	4	20	56	0	0	0	0	0	144	8.1	112	0.9	tPA+IA	Good (4-5)	Good (4-5)	Q2
30	3	0	1	0.9753	4	10	4	22	77	1	1	1	1	1	112	5.4	69	2.1	IA	Good (4-5)	Good (4-5)	Q4 (Highest)
31	2b	0	0	0.8187	2	7	2	22	66	0	1	0	0	1	203	7.9	127	0.8	tPA+IA	Moderate (2-3)	Moderate (2-3)	Q1 (Lowest)
32	3	0	0	0.5383	1	8	1	22	71	1	0	0	0	0	191	5.9	107	0.9	tPA+IA	Poor (0-1)	Poor (0-1)	Q1 (Lowest)
33	2b	1	1	0.9564	4	3	4	11	62	1	1	1	0	0	189	5.8	100	1.3	tPA+IA	Good (4-5)	Good (4-5)	Q3
34	0-2a	1	1	0.9394	3	7	3	17	74	1	1	0	0	1	181	8.2	57	0.9	tPA+IA	Moderate (2-3)	Moderate (2-3)	Q3
35	3	0	1	0.9952	4	10	3	12	40	1	0	1	1	0	175	10.3	129	0.9	IA	Good (4-5)	Moderate (2-3)	Q4 (Highest)
36	2b	1	1	0.9653	4	10	4	3	36	1	0	0	0	0	169	6.1	54	0.98	IA	Good (4-5)	Good (4-5)	Q4 (Highest)
37	2b	1	1	0.9615	3	9	4	17	62	1	0	0	0	0	194	6.8	142	0.91	IA	Moderate (2-3)	Good (4-5)	Q4 (Highest)
38	2b	1	1	0.9357	3	10	3	19	59	1	0	0	0	0	236	5.7	171	1.23	tPA+IA	Moderate (2-3)	Moderate (2-3)	Q3
39	2b	0	0	0.861	2	7	3	31	84	1	1	1	0	0	186	5.5	122	1.9	IA	Moderate (2-3)	Moderate (2-3)	Q1 (Lowest)
40	2b	1	1	0.936	4	7	3	18	60	1	0	0	0	1	192	5.7	133	0.9	stent	Good (4-5)	Moderate (2-3)	Q3
41	3	0	0	0.9111	3	10	2	17	62	1	0	0	0	0	185	7.9	128	1.1	IA	Moderate (2-3)	Moderate (2-3)	Q2
42	2b	1	1	0.9392	3	9	3	21	75	1	1	0	0	1	156	5.7	81	0.9	IA	Moderate (2-3)	Moderate (2-3)	Q3
43	3	1	0	0.8946	4	10	3	9	27	1	1	0	0	0	179	5.8	113	0.8	IA	Good (4-5)	Moderate (2-3)	Q2
44	2b	0	0	0.8141	3	10	2	27	70	0	1	1	1	0	171	6.6	115	0.6	IA	Moderate (2-3)	Moderate (2-3)	Q1 (Lowest)
45	2b	0	0	0.8864	3	10	2	15	30	0	1	1	0	0	135	5.5	81	0.5	tPA+IA	Moderate (2-3)	Moderate (2-3)	Q2
46	2b	0	1	0.9408	3	8	3	19	59	1	1	0	0	0	311	12.4	245	0.9	tPA+IA+stent	Moderate (2-3)	Moderate (2-3)	Q3
47	2b	0	0	0.9272	4	10	4	38	70	0	1	1	0	0	232	6	150	0.6	IA	Good (4-5)	Good (4-5)	Q3
48	3	1	1	0.9342	2	10	2	19	65	1	1	1	0	0	137	6.1	86	1.1	tPA+IA	Moderate (2-3)	Moderate (2-3)	Q3
49	0-2a	0	0	0.8569	3	8	3	18	60	1	0	0	0	1	155	9.1	99	1.8	IA	Moderate (2-3)	Moderate (2-3)	Q1 (Lowest)
50	2b	0	0	0.9181	3	8	2	18	71	1	1	1	0	1	114	9.4	65	1.6	IA	Moderate (2-3)	Moderate (2-3)	Q2
51	2b	0	1	1	4	10	4	22	68	0	1	1	0	0	181	6.1	108	0.68	IA	Good (4-5)	Good (4-5)	Q4 (Highest)
52	2b	1	1	0.9719	4	9	4	6	55	1	0	1	0	1	98	9.5	50	0.7	tPA+IA	Good (4-5)	Good (4-5)	Q4 (Highest)
53	2b	0	0	0.9048	2	10	3	23	75	0	0	0	0	0	241	6.4	158	0.58	IA	Moderate (2-3)	Moderate (2-3)	Q2
54	2b	1	1	0.9603	3	9	3	12	83	0	0	0	0	0	150	6.5	99	1.1	IA	Moderate (2-3)	Moderate (2-3)	Q3
